# Supplementary material for: Video Game-Based Trunk Exercises for Rehabilitation in Chronic Stroke Survivors: A Mixed-Methods Feasibility Study
Source: Sensors (Basel). 2024 Oct 24;24(21):6830. doi: 10.3390/s24216830 (PMC11548624; doi:10.3390/s24216830)
Supplement: Supplementary file 1 [file sensors-24-06830-s001.zip]

Archive with 1 entries (1 files):
- sensors-3217330-supplementary.pdf
